# Supplementary material for: Targeting specificity of APOBEC-based cytosine base editor in human iPSCs determined by whole genome sequencing
Source: Nat Commun. 2019 Nov 25;10:5353. doi: 10.1038/s41467-019-13342-8 (PMC6877639; doi:10.1038/s41467-019-13342-8)
Supplement: Supplementary file 4 — Supplementary Data 2 [file 41467_2019_13342_MOESM4_ESM.xls]

## Sheet: HEK3 OTs
						Number of Variants
Site	Chr	Location (start)	Location (end)	HK31	HK34	HK36	HK32M	HK33M	HK34M
HEK3 Target	chr9	107422303	107422383	2	2	2	2	2	3
HEK3-OT-1	chr1	46540027	46530049	0	0	0	0	0	0
HEK3-OT-2	chr17	4740504	4740526	0	0	0	0	0	0
HEK3-OT-3	chrX	115529806	115529828	0	0	0	0	0	0
HEK3-OT-4	chr19	19058532	19058554	0	0	0	0	0	0
HEK3-OT-5	chr5	74169391	74169413	0	0	0	0	0	0
HEK3-OT-6	chr10	129794840	129794862	0	0	0	0	0	0
HEK3-OT-7	chr2	233204404	233204426	0	0	0	0	0	0
HEK3-OT-8	chr14	98864741	98864763	0	0	0	0	0	0
HEK3-OT-9	chr7	67503049	67503071	0	0	0	0	0	0
HEK3-OT-10	chr16	1587556	1587578	0	0	0	0	0	0
HEK3-OT-11	chr11	73382354	73382376	0	0	0	0	0	0
HEK3-OT-12	chrX	68893995	68894017	0	0	0	0	0	0
HEK3-OT-13	chr3	100751985	100752007	0	0	0	0	0	0
HEK3-OT-14	chr2	11669901	11669923	0	0	0	0	0	0
HEK3-OT-15	chr9	121577501	121577523	0	0	0	0	0	0
HEK3-OT-16	chr11	44587639	44587661	0	0	0	0	0	0
HEK3-OT-17	chr1	85352248	85352270	0	0	0	0	0	0
HEK3-OT-18	chr17	77203580	77203602	0	0	0	0	0	0
HEK3-OT-19	chr8	142329405	142329427	0	0	0	0	0	0
HEK3-OT-20	chrX	31917896	31917918	0	0	0	0	0	0
HEK3-OT-21	chr15	79457572	79457594	0	0	0	0	0	0
HEK3-OT-22	chr1	119732114	119732136	0	0	0	0	0	0
HEK3-OT-23	chr3	65274777	65274799	0	0	0	0	0	0
HEK3-OT-24	chr1	21497795	21497817	0	0	0	0	0	0
HEK3-OT-25	chr11	70607481	70607503	0	0	0	0	0	0
HEK3-OT-26	chr3	72618481	72618503	0	0	0	0	0	0
HEK3-OT-27	chr7	150986107	150986129	0	0	0	0	0	0
HEK3-OT-28	chr11	77146062	77146084	0	0	0	0	0	0
HEK3-OT-29	chr12	103893920	103893942	0	0	0	0	0	0
HEK3-OT-30	chr12	132780323	132780345	0	0	0	0	0	0
HEK3-OT-31	chr1	20709741	20709763	0	0	0	0	0	0
HEK3-OT-32	chr2	43088633	43088655	0	0	0	0	0	0
HEK3-OT-33	chr11	126159756	126159778	0	0	0	0	0	0
HEK3-OT-34	chr15	25340139	25340161	0	0	0	0	0	0
HEK3-OT-35	chr21	31060774	31060796	0	0	0	0	0	0
HEK3-OT-36	chr1	24590485	24590507	0	0	0	0	0	0
HEK3-OT-37	chr14	104155509	104155531	0	0	0	0	0	0
HEK3-OT-38	chr4	1717826	1717848	0	0	0	0	0	0
HEK3-OT-39	chr11	44980156	44980178	0	0	0	0	0	0
HEK3-OT-40	chr20	913016	913038	0	0	0	0	0	0
HEK3-OT-41	chr13	108263948	108263970	0	0	0	0	0	0
HEK3-OT-42	chr3	134933380	134933402	0	0	0	0	0	0
HEK3-OT-43	chr14	38201650	38201672	0	0	0	0	0	0
HEK3-OT-44	chr14	96016948	96016970	0	0	0	0	0	0
HEK3-OT-45	chr8	141341750	141341772	0	0	0	0	0	0
HEK3-OT-46	chr6	37331638	37331660	0	0	0	0	0	0
HEK3-OT-47	chr3	129030982	129031004	0	0	0	0	0	0
HEK3-OT-48	chr1	115496539	115496561	0	0	0	0	0	0
HEK3-OT-49	chr10	131073264	131073286	0	0	0	0	0	0
HEK3-OT-50	chr8	6944764	6944786	0	0	0	0	0	0
HEK3-OT-51	chr17	82497559	82497581	0	0	0	0	0	0
HEK3-OT-52	chr11	76674121	76674143	0	0	0	0	0	0
HEK3-OT-53	chr10	117620318	117620340	0	0	0	0	0	0
HEK3-OT-54	chr1	201988845	201988867	0	0	0	0	0	0
HEK3-OT-55	chr20	63885896	63885918	0	0	0	0	0	0
HEK3-OT-56	chr2	8535184	8535206	0	0	0	0	0	0
HEK3-OT-57	chr16	69104824	69104846	0	0	0	0	0	0
HEK3-OT-58	chr8	1823731	1823753	0	0	0	0	0	0
HEK3-OT-59	chr2	239105047	239105069	0	0	0	0	0	0
HEK3-OT-60	chr2	24210689	24210711	0	0	0	0	0	0
HEK3-OT-61	chr19	5090684	5090706	0	0	0	0	0	0
HEK3-OT-62	chr5	137207254	137207276	0	0	0	0	0	0
HEK3-OT-63	chr15	39970095	39970117	0	0	0	0	0	0
HEK3-OT-64	chr4	2458827	2458849	0	0	0	0	0	0
HEK3-OT-65	chr9	128185462	128185484	0	0	0	0	0	0
HEK3-OT-66	chr2	239246521	239246543	0	0	0	0	0	0
HEK3-OT-67	chr7	100640622	100640644	0	0	0	0	0	0
HEK3-OT-68	chr1	57992505	57992527	0	0	0	0	0	0
HEK3-OT-69	chr8	142339787	142339809	0	0	0	0	0	0
HEK3-OT-70	chr19	19406783	19406805	0	0	0	0	0	0
HEK3-OT-71	chr7	27416936	27416958	0	0	0	0	0	0
HEK3-OT-72	chr7	36157619	36157641	0	0	0	0	0	0
HEK3-OT-73	chr10	47360453	47360475	0	0	0	0	0	0
HEK3-OT-74	chr3	51962499	51962521	0	0	0	0	0	0
HEK3-OT-75	chr19	41905246	41905268	0	0	0	0	0	0
HEK3-OT-76	chr8	143252228	143252250	0	0	0	0	0	0
HEK3-OT-77	chr18	48377068	48377090	0	0	0	0	0	0
HEK3-OT-78	chr11	2673723	2673745	0	0	0	0	0	0
HEK3-OT-79	chr8	124595838	124595860	0	0	0	0	0	0
HEK3-OT-80	chr11	134712515	134712537	0	0	0	0	0	0
HEK3-OT-81	chr15	78182296	78182318	0	0	0	0	0	0
HEK3-OT-82	chrX	154317882	154317904	0	0	0	0	0	0
HEK3-OT-83	chr3	184593098	184593120	0	0	0	0	0	0
HEK3-OT-84	chr17	17054517	17054539	0	0	0	0	0	0
HEK3-OT-85	chrX	54951738	54951760	0	0	0	0	0	0
HEK3-OT-86	chr12	47990879	47990901	0	0	0	0	0	0
HEK3-OT-87	chr2	118680591	118680613	0	0	0	0	0	0
HEK3-OT-88	chr5	178818478	178818500	0	0	0	0	0	0
HEK3-OT-89	chr5	179973557	179973579	0	0	0	0	0	0
HEK3-OT-90	chr11	77147740	77147762	0	0	0	0	0	0
HEK3-OT-91	chr15	90043017	90043039	0	0	0	0	0	0
HEK3-OT-92	chr5	174092789	174092811	0	0	0	0	0	0
HEK3-OT-93	chr11	70271313	70271335	0	0	0	0	0	0
HEK3-OT-94	chr1	208289579	208289601	0	0	0	0	0	0
HEK3-OT-95	chr8	142095805	142095827	0	0	0	0	0	0
HEK3-OT-96	chr10	3711687	3711709	0	0	0	0	0	0
HEK3-OT-97	chr20	21187589	21187611	0	0	0	0	0	0
HEK3-OT-98	chr22	48333130	48333152	0	0	0	0	0	0
HEK3-OT-99	chr17	49727476	49727498	0	0	0	0	0	0
HEK3-OT-100	chr17	78414973	78414995	0	0	0	0	0	0
HEK3-OT-101	chr12	25917951	25917973	0	0	0	0	0	0
HEK3-OT-102	chr2	239814332	239814354	0	0	0	0	0	0
HEK3-OT-103	chr16	26877259	26877281	0	0	0	0	0	0
HEK3-OT-104	chr20	58986820	58986842	0	0	0	0	0	0
HEK3-OT-105	chr20	60243987	60244009	0	0	0	0	0	0
HEK3-OT-106	chr19	32944379	32944401	0	0	0	0	0	0
HEK3-OT-107	chr12	54039478	54039500	0	0	0	0	0	0
HEK3-OT-108	chr9	104176164	104176186	0	0	0	0	0	0

## Sheet: RNF2 OTs
				Number of Variants
Site	chr	Location (start)	Location (end)	RF23M	RF24M
RNF2-Target	chr1	185087612	185087692	1	2
RNF2-OT-1	chr5	92701253	92701275	0	0
RNF2-OT-2	chr18	64393985	64394007	0	0
RNF2-OT-3	chr7	66036749	66036771	0	0
RNF2-OT-4	chr7	66122570	66122592	0	0
RNF2-OT-5	chr4	124600578	124600600	0	0
RNF2-OT-6	chr1	111242751	111242773	0	0
RNF2-OT-7	chr8	103909037	103909059	0	0
RNF2-OT-8	chr16	54567043	54567065	0	0
RNF2-OT-9	chr1	112876979	112877001	0	0
RNF2-OT-10	chr10	12388715	12388737	0	0
RNF2-OT-11	chr10	102156214	102156236	0	0
RNF2-OT-12	chr18	42907552	42907574	0	0
RNF2-OT-13	chr6	89683335	89683357	0	0
RNF2-OT-14	chr2	178017565	178017587	0	0
RNF2-OT-15	chr16	71475048	71475070	0	0
RNF2-OT-16	chr8	5888354	5888376	0	0
RNF2-OT-17	chr2	51667060	51667082	0	0
RNF2-OT-18	chr6	32174249	32174271	0	0
RNF2-OT-19	chrX	121966122	121966144	0	0
RNF2-OT-20	chr11	61116311	61116333	0	0
RNF2-OT-21	chrX	44363975	44363997	0	0
RNF2-OT-22	chr12	123283116	123283138	0	0
RNF2-OT-23	chr2	102052454	102052476	0	0
RNF2-OT-24	chr6	38735836	38735858	0	0
RNF2-OT-25	chr6	142890925	142890947	0	0
RNF2-OT-26	chr18	34933627	34933649	0	0
RNF2-OT-27	chr16	19040441	19040463	0	0
RNF2-OT-28	chr5	2929287	2929309	0	0
RNF2-OT-29	chr2	24851193	24851215	0	0
RNF2-OT-30	chr10	22505690	22505712	0	0
RNF2-OT-31	chr9	73979804	73979826	0	0
RNF2-OT-32	chr12	131135243	131135265	0	0
RNF2-OT-33	chr2	90200962	90200984	0	0
RNF2-OT-34	chr13	101487597	101487619	0	0
RNF2-OT-35	chr2	135596549	135596571	0	0
RNF2-OT-36	chr3	28680032	28680054	0	0
RNF2-OT-37	chr12	86745036	86745058	0	0
RNF2-OT-38	chr6	150919928	150919950	0	0
RNF2-OT-39	chr9	122520693	122520715	0	0
RNF2-OT-40	chr1	196674962	196674984	0	0
RNF2-OT-41	chr7	97359337	97359359	0	0
RNF2-OT-42	chr3	11126679	11126701	0	0
RNF2-OT-43	chr21	43208728	43208750	0	0
RNF2-OT-44	chr12	120089883	120089905	0	0
RNF2-OT-45	chr5	157083031	157083053	0	0
RNF2-OT-46	chr1	71251664	71251686	0	0
RNF2-OT-47	chrX	62752913	62752935	0	0
RNF2-OT-48	chr13	26573840	26573862	0	0
RNF2-OT-49	chr3	106187427	106187449	0	0
RNF2-OT-50	chr4	183923777	183923799	0	0
RNF2-OT-51	chr20	33347091	33347113	0	0
RNF2-OT-52	chr11	10103534	10103556	0	0
RNF2-OT-53	chr16	84495296	84495318	0	0
RNF2-OT-54	chr6	72799703	72799725	0	0
RNF2-OT-55	chr7	20624202	20624224	0	0
RNF2-OT-56	chr8	755960	755982	0	0
RNF2-OT-57	chr11	75671841	75671863	0	0
RNF2-OT-58	chr17	34839692	34839714	0	0
RNF2-OT-59	chr1	41871585	41871607	0	0
RNF2-OT-60	chr6	5868990	5869012	0	0
RNF2-OT-61	chr12	113921045	113921067	0	0
RNF2-OT-62	chr1	52615664	52615686	0	0
RNF2-OT-63	chr18	43137985	43138007	0	0
RNF2-OT-64	chr2	112455672	112455694	0	0
RNF2-OT-65	chr9	9393242	9393264	0	0
RNF2-OT-66	chr6	135628991	135629013	0	0
RNF2-OT-67	chr16	79464225	79464247	0	0
RNF2-OT-68	chr17	69250959	69250981	0	0
RNF2-OT-69	chr5	81838891	81838913	0	0
RNF2-OT-70	chr1	70891764	70891786	0	0
RNF2-OT-71	chr1	155610824	155610846	0	0
RNF2-OT-72	chr1	155746404	155746426	0	0
RNF2-OT-73	chr8	17396372	17396394	0	0
RNF2-OT-74	chr12	26427606	26427628	0	0
RNF2-OT-75	chr7	16024730	16024752	0	0
RNF2-OT-76	chr6	69676624	69676646	0	0
RNF2-OT-77	chr18	59231316	59231338	0	0
RNF2-OT-78	chr8	50934205	50934227	0	0
RNF2-OT-79	chr3	4068913	4068935	0	0
RNF2-OT-80	chr11	29740529	29740551	0	0
RNF2-OT-81	chr8	56080587	56080609	0	0
RNF2-OT-82	chr1	54739533	54739555	0	0
RNF2-OT-83	chr14	25183034	25183056	0	0
RNF2-OT-84	chrX	15138522	15138544	0	0
RNF2-OT-85	chr1	15325897	15325919	0	0
RNF2-OT-86	chr20	42864139	42864161	0	0
RNF2-OT-87	chr5	17877884	17877906	0	0
RNF2-OT-88	chr9	86973649	86973671	0	0
RNF2-OT-89	chr7	34208988	34209010	0	0
RNF2-OT-90	chrX	79182914	79182936	0	0
RNF2-OT-91	chr1	155977306	155977328	0	0
RNF2-OT-92	chr1	44281988	44282010	0	0
RNF2-OT-93	chr7	79155587	79155609	0	0
RNF2-OT-94	chr16	6722383	6722405	0	0
RNF2-OT-95	chr19	42246310	42246332	0	0
RNF2-OT-96	chr10	37536901	37536923	0	0
RNF2-OT-97	chr13	101197428	101197450	0	0
RNF2-OT-98	chr16	35620819	35620841	0	0
RNF2-OT-99	chr16	30872114	30872136	0	0
RNF2-OT-100	chr17	16296221	16296243	0	0
RNF2-OT-101	chr1	242063712	242063734	0	0
RNF2-OT-102	chr4	109930322	109930344	0	0
RNF2-OT-103	chr1	33569535	33569557	0	0
RNF2-OT-104	chr4	119311065	119311087	0	0
RNF2-OT-105	chr6	97514046	97514068	0	0
RNF2-OT-106	chr6	85348698	85348720	0	0
RNF2-OT-107	chr18	29271542	29271564	0	0
RNF2-OT-108	chr20	32651924	32651946	0	0
RNF2-OT-109	chr4	118785516	118785538	0	0
RNF2-OT-110	chr14	36547605	36547627	0	0
RNF2-OT-111	chr6	167250207	167250229	0	0
RNF2-OT-112	chr1	227489543	227489565	0	0
RNF2-OT-113	chr2	158051436	158051458	0	0
RNF2-OT-114	chr12	69123674	69123696	0	0
RNF2-OT-115	chr11	34195049	34195071	0	0
RNF2-OT-116	chr16	21999268	21999290	0	0
RNF2-OT-117	chr7	90474922	90474944	0	0
RNF2-OT-118	chr11	105804398	105804420	0	0
RNF2-OT-119	chr11	54616300	54616322	0	0
RNF2-OT-120	chr19	31254817	31254839	0	0
RNF2-OT-121	chr6	167409824	167409846	0	0
RNF2-OT-122	chr1	59042200	59042222	0	0
RNF2-OT-123	chr10	52358491	52358513	0	0
RNF2-OT-124	chr2	12244296	12244318	0	0
RNF2-OT-125	chr16	19382682	19382704	0	0
RNF2-OT-126	chr17	17168755	17168777	0	0
RNF2-OT-127	chr10	129047187	129047209	0	0

## Sheet: EMX1 OTs
				Number of Variants
Site	chr	Location (start)	Location (end)	EX1M
EMX1 Target	chr2	72933818	72933898	2
EMX1-OT-1	chr6	9118560	9118582	0
EMX1-OT-2	chr6	110170194	110170216	0
EMX1-OT-3	chr5	45358959	45358981	0
EMX1-OT-4	chr11	6265867	6265889	0
EMX1-OT-5	chr4	25059119	25059141	0
EMX1-OT-6	chr7	140837897	140837919	0
EMX1-OT-7	chr4	86335533	86335555	0
EMX1-OT-8	chr2	202842751	202842773	0
EMX1-OT-9	chr5	9227034	9227056	0
EMX1-OT-10	chr11	30280256	30280278	0
EMX1-OT-11	chrX	53440758	53440780	0
EMX1-OT-12	chr10	128309467	128309489	0
EMX1-OT-13	chr14	42687598	42687620	0
EMX1-OT-14	chr2	217513379	217513401	0
EMX1-OT-15	chr10	5359808	5359830	0
EMX1-OT-16	chr6	158188369	158188391	0
EMX1-OT-17	chr12	73110889	73110911	0
EMX1-OT-18	chr3	115543941	115543963	0
EMX1-OT-19	chr14	69908956	69908978	0
EMX1-OT-20	chr17	8736896	8736918	0
EMX1-OT-21	chr5	73068234	73068256	0
EMX1-OT-22	chr6	166656289	166656311	0
EMX1-OT-23	chr8	32442347	32442369	0
EMX1-OT-24	chr16	78814947	78814969	0
EMX1-OT-25	chr6	134439578	134439600	0
EMX1-OT-26	chr7	3773143	3773165	0
EMX1-OT-27	chr2	21267123	21267145	0
EMX1-OT-28	chr15	99223920	99223942	0
EMX1-OT-29	chr15	61354662	61354684	0
EMX1-OT-30	chr6	107637673	107637695	0
EMX1-OT-31	chr7	111835387	111835409	0
EMX1-OT-32	chr22	34320279	34320301	0
EMX1-OT-33	chr3	126563065	126563087	0
EMX1-OT-34	chr15	71380219	71380241	0
EMX1-OT-35	chr12	10135675	10135697	0
EMX1-OT-36	chr11	45055985	45056007	0
EMX1-OT-37	chr4	42633237	42633259	0
EMX1-OT-38	chr10	37190427	37190449	0
EMX1-OT-39	chr10	37154530	37154552	0
EMX1-OT-40	chr10	37178626	37178648	0
EMX1-OT-41	chr8	107166940	107166962	0
EMX1-OT-42	chr3	67754066	67754088	0
EMX1-OT-43	chr11	43726382	43726404	0
EMX1-OT-44	chr16	51244556	51244578	0
EMX1-OT-45	chr17	74391794	74391816	0
EMX1-OT-46	chr4	128190992	128191014	0
EMX1-OT-47	chr15	43817549	43817571	0
EMX1-OT-48	chr2	189182946	189182968	0
EMX1-OT-49	chr11	128584878	128584900	0
EMX1-OT-50	chr16	85087422	85087444	0
EMX1-OT-51	chr19	45762080	45762102	0
EMX1-OT-52	chr10	57088952	57088974	0
EMX1-OT-53	chr20	2743117	2743139	0
EMX1-OT-54	chr2	9681408	9681430	0
EMX1-OT-55	chr16	58811757	58811779	0
EMX1-OT-56	chr2	17477344	17477366	0
EMX1-OT-57	chr3	94626647	94626669	0
EMX1-OT-58	chr15	99752257	99752279	0
EMX1-OT-59	chr10	126391610	126391632	0
EMX1-OT-60	chr6	99251280	99251302	0
EMX1-OT-61	chr12	119548120	119548142	0
EMX1-OT-62	chr17	56343676	56343698	0
EMX1-OT-63	chrX	39468269	39468291	0
EMX1-OT-64	chr1	44678260	44678282	0
EMX1-OT-65	chr11	130676517	130676539	0
EMX1-OT-66	chr1	184267093	184267115	0
EMX1-OT-67	chr18	22699660	22699682	0
EMX1-OT-68	chr8	10191050	10191072	0
EMX1-OT-69	chr12	103306494	103306516	0
EMX1-OT-70	chr3	63482435	63482457	0
EMX1-OT-71	chr6	157608566	157608588	0
EMX1-OT-72	chr10	76624777	76624799	0
EMX1-OT-73	chr9	109898722	109898744	0
EMX1-OT-74	chr5	36616517	36616539	0
EMX1-OT-75	chr10	99341661	99341683	0
EMX1-OT-76	chr8	69145102	69145124	0
EMX1-OT-77	chr14	48462900	48462922	0
EMX1-OT-78	chr2	131406073	131406095	0
EMX1-OT-79	chr1	23394119	23394141	0
EMX1-OT-80	chr1	84476373	84476395	0
EMX1-OT-81	chr2	218980334	218980356	0
EMX1-OT-82	chr2	218960034	218960056	0
EMX1-OT-83	chr3	183259835	183259857	0
EMX1-OT-84	chr8	17199624	17199646	0
EMX1-OT-85	chr7	1526319	1526341	0
EMX1-OT-86	chr7	3297732	3297754	0
EMX1-OT-87	chr2	184640246	184640268	0
EMX1-OT-88	chrY	16530659	16530681	0
EMX1-OT-89	chr1	225346565	225346587	0
EMX1-OT-90	chr4	159631742	159631764	0
EMX1-OT-91	chr1	221349266	221349288	0
EMX1-OT-92	chr2	229315936	229315958	0
EMX1-OT-93	chr16	8215309	8215331	0
EMX1-OT-94	chr11	47051505	47051527	0
EMX1-OT-95	chr5	113945842	113945864	0
EMX1-OT-96	chr8	124415883	124415905	0
EMX1-OT-97	chrX	93299876	93299898	0
EMX1-OT-98	chr11	10892594	10892616	0
EMX1-OT-99	chr7	85729788	85729810	0
EMX1-OT-100	chr17	74744238	74744260	0
EMX1-OT-101	chr3	193443977	193443999	0
EMX1-OT-102	chr7	70644964	70644986	0
EMX1-OT-103	chr12	110820866	110820888	0
EMX1-OT-104	chr14	100463181	100463203	0
EMX1-OT-105	chr10	61945010	61945032	0
EMX1-OT-106	chr5	147453621	147453643	0
EMX1-OT-107	chr1	35353285	35353307	0
EMX1-OT-108	chr11	111936658	111936680	0
EMX1-OT-109	chr20	39583649	39583671	0
EMX1-OT-110	chr15	35283104	35283126	0
EMX1-OT-111	chr1	220847357	220847379	0
EMX1-OT-112	chr7	2088048	2088070	0
EMX1-OT-113	chr1	15697241	15697263	0
EMX1-OT-114	chr1	33140873	33140895	0
EMX1-OT-115	chr13	31191072	31191094	0
EMX1-OT-116	chr22	20198534	20198556	0
EMX1-OT-117	chr5	6216796	6216818	0
EMX1-OT-118	chr17	76881473	76881495	0
EMX1-OT-119	chr2	106647826	106647848	0
EMX1-OT-120	chr4	31074927	31074949	0
EMX1-OT-121	chr4	93404649	93404671	0
EMX1-OT-122	chr7	142272737	142272759	0
EMX1-OT-123	chr16	65194541	65194563	0
EMX1-OT-124	chr20	31748304	31748326	0
EMX1-OT-125	chr11	95358704	95358726	0
EMX1-OT-126	chr1	108533072	108533094	0
EMX1-OT-127	chr13	87311565	87311587	0
EMX1-OT-128	chr5	179053474	179053496	0
EMX1-OT-129	chr15	64162871	64162893	0
EMX1-OT-130	chr8	19200844	19200866	0
EMX1-OT-131	chr1	164388631	164388653	0
EMX1-OT-132	chr21	32537734	32537756	0
EMX1-OT-133	chr1	184433244	184433266	0
EMX1-OT-134	chr8	48485186	48485208	0
EMX1-OT-135	chr1	59284571	59284593	0
EMX1-OT-136	chr8	127788996	127789018	0
EMX1-OT-137	chr11	10219415	10219437	0
EMX1-OT-138	chr4	181404929	181404951	0
EMX1-OT-139	chr1	12913453	12913475	0
EMX1-OT-140	chr1	13288287	13288309	0
EMX1-OT-141	chr3	124052893	124052915	0
EMX1-OT-142	chr4	8246875	8246897	0
EMX1-OT-143	chr16	50453018	50453040	0
EMX1-OT-144	chr16	22042771	22042793	0
EMX1-OT-145	chr14	99673516	99673538	0
EMX1-OT-146	chr3	131399558	131399580	0
EMX1-OT-147	chr5	75293544	75293566	0
EMX1-OT-148	chr3	186283879	186283901	0
EMX1-OT-149	chr5	126465412	126465434	0
EMX1-OT-150	chr3	175352292	175352314	0
EMX1-OT-151	chr9	132788000	132788022	0
EMX1-OT-152	chr3	11591385	11591407	0
EMX1-OT-153	chr12	69933712	69933734	0
EMX1-OT-154	chr6	51614502	51614524	0
EMX1-OT-155	chr12	129474524	129474546	0
EMX1-OT-156	chr18	52211559	52211581	0
EMX1-OT-157	chr6	88867689	88867711	0
EMX1-OT-158	chr16	28356843	28356865	0
EMX1-OT-159	chr19	14258321	14258343	0
EMX1-OT-160	chr15	58703790	58703812	0
EMX1-OT-161	chr1	18973137	18973159	0
EMX1-OT-162	chr3	123091096	123091118	0
EMX1-OT-163	chr16	16379805	16379827	0
EMX1-OT-164	chr4	154559191	154559213	0
EMX1-OT-165	chr16	28644340	28644362	0
EMX1-OT-166	chr16	22519787	22519809	0
EMX1-OT-167	chr16	29499603	29499625	0
EMX1-OT-168	chr16	29038397	29038419	0
EMX1-OT-169	chr16	14712249	14712271	0
EMX1-OT-170	chr3	109461676	109461698	0
EMX1-OT-171	chr16	14751373	14751395	0
EMX1-OT-172	chr16	14938003	14938025	0
EMX1-OT-173	chr16	21851375	21851397	0
EMX1-OT-174	chr4	124491105	124491127	0
EMX1-OT-175	chr20	44856962	44856984	0
EMX1-OT-176	chr16	18372206	18372228	0
EMX1-OT-177	chr16	21419095	21419117	0
EMX1-OT-178	chr16	16336487	16336509	0
EMX1-OT-179	chr16	18332080	18332102	0
EMX1-OT-180	chr16	28758439	28758461	0
EMX1-OT-181	chr16	15122916	15122938	0
EMX1-OT-182	chr16	30239571	30239593	0
EMX1-OT-183	chr16	11941447	11941469	0
EMX1-OT-184	chr18	11633472	11633494	0
EMX1-OT-185	chr18	37326793	37326815	0
EMX1-OT-186	chr19	38491346	38491368	0
EMX1-OT-187	chr12	106252296	106252318	0
EMX1-OT-188	chr8	81820899	81820921	0
EMX1-OT-189	chr2	157154138	157154160	0
EMX1-OT-190	chr10	92663295	92663317	0
EMX1-OT-191	chr5	179054437	179054459	0
EMX1-OT-192	chr7	151755383	151755405	0
EMX1-OT-193	chr18	7515892	7515914	0
EMX1-OT-194	chr7	63561196	63561218	0
EMX1-OT-195	chr4	149479745	149479767	0
EMX1-OT-196	chr5	9477161	9477183	0
EMX1-OT-197	chr14	99909901	99909923	0
EMX1-OT-198	chr20	23536048	23536070	0
EMX1-OT-199	chr17	36082563	36082585	0
EMX1-OT-200	chr7	72970835	72970857	0
EMX1-OT-201	chr7	75394235	75394257	0
EMX1-OT-202	chr5	108998444	108998466	0
EMX1-OT-203	chr10	45886269	45886291	0
EMX1-OT-204	chr10	49855399	49855421	0
EMX1-OT-205	chr7	68615127	68615149	0
EMX1-OT-206	chr12	15918376	15918398	0
EMX1-OT-207	chr2	121866611	121866633	0
EMX1-OT-208	chr13	92397399	92397421	0
EMX1-OT-209	chr2	163234201	163234223	0
EMX1-OT-210	chr19	24067695	24067717	0
EMX1-OT-211	chr6	102064239	102064261	0
EMX1-OT-212	chr4	44620943	44620965	0
EMX1-OT-213	chr16	4981473	4981495	0
EMX1-OT-214	chr8	112481220	112481242	0
EMX1-OT-215	chr1	50499199	50499221	0
EMX1-OT-216	chr5	160497500	160497522	0
EMX1-OT-217	chr7	26310473	26310495	0
EMX1-OT-218	chr15	48230040	48230062	0
EMX1-OT-219	chr5	10132893	10132915	0
EMX1-OT-220	chr1	179055653	179055675	0
EMX1-OT-221	chr8	139020262	139020284	0
EMX1-OT-222	chr19	17202907	17202929	0
EMX1-OT-223	chr10	21203895	21203917	0
EMX1-OT-224	chr8	104151881	104151903	0
EMX1-OT-225	chr14	25689909	25689931	0
EMX1-OT-226	chr5	1805957	1805979	0
EMX1-OT-227	chr6	40393902	40393924	0
EMX1-OT-228	chr15	82878588	82878610	0
EMX1-OT-229	chr5	102532445	102532467	0
EMX1-OT-230	chr16	15581397	15581419	0
EMX1-OT-231	chr7	57015655	57015677	0
EMX1-OT-232	chr18	73362681	73362703	0
EMX1-OT-233	chr2	168605607	168605629	0
EMX1-OT-234	chr1	59436503	59436525	0
EMX1-OT-235	chr2	65555376	65555398	0
EMX1-OT-236	chr17	27409009	27409031	0
EMX1-OT-237	chr4	52620399	52620421	0
EMX1-OT-238	chr17	83095676	83095698	0
EMX1-OT-239	chr10	59678116	59678138	0
EMX1-OT-240	chr3	12877043	12877065	0
EMX1-OT-241	chr14	81587990	81588012	0
EMX1-OT-242	chr9	106157648	106157670	0
EMX1-OT-243	chr22	21977957	21977979	0
EMX1-OT-244	chr2	66357925	66357947	0
EMX1-OT-245	chrX	72450797	72450819	0
EMX1-OT-246	chr12	27079772	27079794	0
EMX1-OT-247	chr5	9697066	9697088	0
EMX1-OT-248	chr15	94168299	94168321	0
EMX1-OT-249	chr17	29512023	29512045	0
EMX1-OT-250	chr2	112123471	112123493	0
EMX1-OT-251	chr8	4529234	4529256	0
EMX1-OT-252	chr5	71947962	71947984	0
EMX1-OT-253	chr14	77244270	77244292	0
EMX1-OT-254	chr22	22466356	22466378	0
EMX1-OT-255	chr18	39574008	39574030	0
EMX1-OT-256	chr15	60401556	60401578	0
EMX1-OT-257	chr7	92618177	92618199	0
EMX1-OT-258	chr17	46192760	46192782	0
EMX1-OT-259	chr10	101741429	101741451	0
EMX1-OT-260	chr18	28381183	28381205	0
EMX1-OT-261	chr1	5138657	5138679	0
EMX1-OT-262	chr10	77583188	77583210	0
EMX1-OT-263	chr5	10113644	10113666	0
EMX1-OT-264	chr12	2010326	2010348	0
EMX1-OT-265	chr11	37172660	37172682	0
EMX1-OT-266	chr13	90367899	90367921	0
EMX1-OT-267	chr5	165798953	165798975	0
EMX1-OT-268	chr3	50502572	50502594	0
EMX1-OT-269	chr21	44849085	44849107	0
EMX1-OT-270	chr19	11231095	11231117	0
EMX1-OT-271	chr3	150796880	150796902	0
EMX1-OT-272	chr6	35211422	35211444	0
EMX1-OT-273	chr8	30721137	30721159	0
EMX1-OT-274	chr4	6339900	6339922	0
EMX1-OT-275	chrX	81201864	81201886	0
EMX1-OT-276	chr12	114916553	114916575	0
EMX1-OT-277	chr5	98973357	98973379	0
EMX1-OT-278	chr19	29526721	29526743	0
EMX1-OT-279	chr15	32105330	32105352	0
EMX1-OT-280	chr13	107867182	107867204	0
EMX1-OT-281	chr9	134693719	134693741	0
EMX1-OT-282	chr5	151770671	151770693	0
EMX1-OT-283	chr6	105859917	105859939	0
EMX1-OT-284	chr8	73080759	73080781	0
EMX1-OT-285	chr22	49053362	49053384	0
EMX1-OT-286	chr12	6829135	6829157	0
EMX1-OT-287	chr2	229381118	229381140	0
EMX1-OT-288	chr14	95349402	95349424	0
EMX1-OT-289	chr10	101732726	101732748	0
EMX1-OT-290	chr5	102420963	102420985	0
EMX1-OT-291	chr13	34055080	34055102	0
EMX1-OT-292	chr11	26830966	26830988	0
EMX1-OT-293	chr22	43332438	43332460	0
EMX1-OT-294	chr14	50071745	50071767	0
EMX1-OT-295	chr5	72982205	72982227	0
EMX1-OT-296	chr5	157571682	157571704	0
EMX1-OT-297	chr10	77834782	77834804	0
EMX1-OT-298	chr5	58768717	58768739	0
EMX1-OT-299	chr1	172818468	172818490	0
EMX1-OT-300	chr1	233470585	233470607	0
EMX1-OT-301	chr4	37407878	37407900	0
EMX1-OT-302	chrX	125005727	125005749	0
EMX1-OT-303	chr1	166043207	166043229	0
EMX1-OT-304	chr7	10625214	10625236	0
EMX1-OT-305	chr8	119988306	119988328	0
EMX1-OT-306	chr5	158947487	158947509	0
EMX1-OT-307	chr14	20395130	20395152	0
EMX1-OT-308	chr6	115644994	115645016	0
EMX1-OT-309	chr13	65467716	65467738	0
EMX1-OT-310	chr3	51121287	51121309	0
EMX1-OT-311	chr11	134421722	134421744	0
EMX1-OT-312	chr9	80301562	80301584	0
EMX1-OT-313	chr1	166410202	166410224	0
EMX1-OT-314	chrX	55416775	55416797	0
EMX1-OT-315	chr13	60504784	60504806	0
EMX1-OT-316	chrX	139958778	139958800	0
EMX1-OT-317	chr14	62958402	62958424	0
EMX1-OT-318	chr6	55934697	55934719	0
EMX1-OT-319	chr11	44601023	44601045	0
EMX1-OT-320	chr14	102063801	102063823	0
EMX1-OT-321	chr7	97127095	97127117	0
EMX1-OT-322	chr2	199054747	199054769	0
