# Supplementary material for: Targeting specificity of APOBEC-based cytosine base editor in human iPSCs determined by whole genome sequencing
Source: Nat Commun. 2019 Nov 25;10:5353. doi: 10.1038/s41467-019-13342-8 (PMC6877639; doi:10.1038/s41467-019-13342-8)
Supplement: Supplementary file 7 — Source Data [file 41467_2019_13342_MOESM7_ESM.xlsx]

## Sheet: Figure 1c
Figure 1c	Numbers are summarized in Table 1.

## Sheet: Figure 1d
Figure 1d and Figure 2c
	.	N1	CL1-N2	CL1-N3	HK31	HK34_	HK36	HK32M	HK33M	HK34M	EX1M	RF23M	RF24M	ANC-1	ANC-2	AN21-1	AN21-2
	indel	44	39	41	27	45	37	39	29	26	35	26	33	66	73	113	63
	A:T>C:G	14	5	7	6	10	5	9	7	2	7	5	13	48	38	167	40
	A:T>G:C	20	12	12	16	23	20	11	15	7	14	9	15	206	214	817	185
	A:T>T:A	3	4	6	5	6	10	9	5	3	12	12	7	57	43	98	46
	C:G>A:T	53	66	36	41	71	47	59	75	30	66	69	76	175	169	371	275
	C:G>G:C	6	3	4	14	59	33	19	144	5	17	41	96	63	69	718	399
	C:G>T:A	46	42	39	55	2086	83	96	561	40	121	437	1573	254	241	5612	3597
	Total #	186	171	145	164	2300	235	242	836	113	272	599	1813	869	847	7896	4605
	.	N1	N2	N3	HK31	HK34	HK36	HK32M	HK33M	HK34M	EX1M	RF23M	RF24M	ANC-1	ANC-2	AN21-1	AN21-2
	indel	0.236559	0.22807	0.282759	0.164634	0.0195652	0.157447	0.161157	0.034689	0.230088	0.128676	0.0434057	0.0182019	0.0759494	0.0861865	0.014311	0.0136808
	A:T>C:G	0.0752688	0.0292398	0.0482759	0.0365854	0.00434783	0.0212766	0.0371901	0.00837321	0.0176991	0.0257353	0.00834725	0.00717044	0.0552359	0.0448642	0.0211499	0.00868621
	A:T>G:C	0.107527	0.0701754	0.0827586	0.097561	0.01	0.0851064	0.0454545	0.0179426	0.0619469	0.0514706	0.015025	0.00827358	0.237054	0.252656	0.10347	0.0401737
	A:T>T:A	0.016129	0.0233918	0.0413793	0.0304878	0.0026087	0.0425532	0.0371901	0.00598086	0.0265487	0.0441176	0.0200334	0.003861	0.0655926	0.0507674	0.0124113	0.00998914
	C:G>A:T	0.284946	0.385965	0.248276	0.25	0.0308696	0.2	0.243802	0.0897129	0.265487	0.242647	0.115192	0.0419195	0.201381	0.199528	0.0469858	0.0597177
	C:G>G:C	0.0322581	0.0175439	0.0275862	0.0853659	0.0256522	0.140426	0.0785124	0.172249	0.0442478	0.0625	0.0684474	0.0529509	0.0724971	0.081464	0.0909321	0.086645
	C:G>T:A	0.247312	0.245614	0.268966	0.335366	0.906957	0.353191	0.396694	0.671053	0.353982	0.444853	0.729549	0.867623	0.29229	0.284534	0.71074	0.781107

## Sheet: Figure 2b
Figure 2b	Numbers are summarized in Table 1.

## Sheet:  Figure 2c
Figure 1d and Figure 2c
	.	N1	CL1-N2	CL1-N3	HK31	HK34_	HK36	HK32M	HK33M	HK34M	EX1M	RF23M	RF24M	ANC-1	ANC-2	AN21-1	AN21-2
	indel	44	39	41	27	45	37	39	29	26	35	26	33	66	73	113	63
	A:T>C:G	14	5	7	6	10	5	9	7	2	7	5	13	48	38	167	40
	A:T>G:C	20	12	12	16	23	20	11	15	7	14	9	15	206	214	817	185
	A:T>T:A	3	4	6	5	6	10	9	5	3	12	12	7	57	43	98	46
	C:G>A:T	53	66	36	41	71	47	59	75	30	66	69	76	175	169	371	275
	C:G>G:C	6	3	4	14	59	33	19	144	5	17	41	96	63	69	718	399
	C:G>T:A	46	42	39	55	2086	83	96	561	40	121	437	1573	254	241	5612	3597
	Total #	186	171	145	164	2300	235	242	836	113	272	599	1813	869	847	7896	4605
	.	N1	N2	N3	HK31	HK34	HK36	HK32M	HK33M	HK34M	EX1M	RF23M	RF24M	ANC-1	ANC-2	AN21-1	AN21-2
	indel	0.236559	0.22807	0.282759	0.164634	0.0195652	0.157447	0.161157	0.034689	0.230088	0.128676	0.0434057	0.0182019	0.0759494	0.0861865	0.014311	0.0136808
	A:T>C:G	0.0752688	0.0292398	0.0482759	0.0365854	0.00434783	0.0212766	0.0371901	0.00837321	0.0176991	0.0257353	0.00834725	0.00717044	0.0552359	0.0448642	0.0211499	0.00868621
	A:T>G:C	0.107527	0.0701754	0.0827586	0.097561	0.01	0.0851064	0.0454545	0.0179426	0.0619469	0.0514706	0.015025	0.00827358	0.237054	0.252656	0.10347	0.0401737
	A:T>T:A	0.016129	0.0233918	0.0413793	0.0304878	0.0026087	0.0425532	0.0371901	0.00598086	0.0265487	0.0441176	0.0200334	0.003861	0.0655926	0.0507674	0.0124113	0.00998914
	C:G>A:T	0.284946	0.385965	0.248276	0.25	0.0308696	0.2	0.243802	0.0897129	0.265487	0.242647	0.115192	0.0419195	0.201381	0.199528	0.0469858	0.0597177
	C:G>G:C	0.0322581	0.0175439	0.0275862	0.0853659	0.0256522	0.140426	0.0785124	0.172249	0.0442478	0.0625	0.0684474	0.0529509	0.0724971	0.081464	0.0909321	0.086645
	C:G>T:A	0.247312	0.245614	0.268966	0.335366	0.906957	0.353191	0.396694	0.671053	0.353982	0.444853	0.729549	0.867623	0.29229	0.284534	0.71074	0.781107

## Sheet: Figure 3a
Figure 3a
Mutation#	.	N1	N2	N3	HK31	HK34	HK36	HK32M	HK33M	HK34M	EX1M	RF23M	RF24M
	indel	44	39	41	27	45	37	39	29	26	35	26	33
	A:T>C:G	14	5	7	6	10	5	9	7	2	7	5	13
	A:T>G:C	20	12	12	16	23	20	11	15	7	14	9	15
	A:T>T:A	3	4	6	5	6	10	9	5	3	12	12	7
	C:G>A:T	53	66	36	41	71	47	59	75	30	66	69	76
	C:G>G:C	6	3	4	14	59	33	19	144	5	17	41	96
	C:G>T:A	46	42	39	55	2086	83	96	561	40	121	437	1573
Fold of each mutation compared to the average of (N1, N2, N3). For example: HK31 indel Fold change = 27/41.33333 = 0.653278
	.	Average in N1, N2, N3			HK31	HK34	HK36	HK32M	HK33M	HK34M	EX1M	RF23M	RF24M
	indel	41.3333			0.653278	1.0888	0.895233	0.943624	0.701669	0.629083	0.846842	0.629083	0.798451
	A:T>C:G	8.66667			0.692281	1.1538	0.576901	1.03842	0.807661	0.23076	0.807661	0.576901	1.49994
	A:T>G:C	14.6667			1.09066	1.56783	1.36333	0.74983	1.02249	0.477164	0.954329	0.613497	1.02249
	A:T>T:A	4.33333			1.15393	1.38472	2.30787	2.07708	1.15393	0.692361	2.76944	2.76944	1.61551
	C:G>A:T	51.6667			0.793497	1.3741	0.909619	1.14186	1.45152	0.580608	1.27734	1.3354	1.47087
	C:G>G:C	4.33333			3.15032	13.2763	7.42574	4.27543	32.4032	1.12511	3.82538	9.22592	21.6022
	C:G>T:A	42.3333			1.29931	49.2795	1.96078	2.2679	13.253	0.944956	2.85849	10.3236	37.1604

## Sheet: Figure 4a
Figure 4a	Values from individual clones							Means				Standard deviations
	AN21-1 (No gRNA)	AN21-2 (No gRNA)	HK34 (HEK3)	HK33M (HEK3)	RF23M (RNF2)	RF24M (RNF2)		no gRNA	HEK3	RNF2
chr1	7.82485	7.66149	9.04007	9.3617	6.7086	8.37321	chr1	7.74317	9.20089	7.5409		0.115511	0.227425	1.17706
chr2	8.29908	8.78818	9.17987	9.21986	11.1111	9.27033	chr2	8.54363	9.19986	10.1907		0.345845	0.0282762	1.30163
chr3	7.46127	7.56134	6.47717	8.08511	7.54717	6.75837	chr3	7.51131	7.28114	7.15277		0.0707609	1.13698	0.557763
chr4	7.03446	6.30946	6.84995	5.53191	6.28931	6.87799	chr4	6.67196	6.19093	6.58365		0.51265	0.931994	0.416261
chr5	6.46538	6.28443	6.10438	7.23404	5.87002	6.63876	chr5	6.3749	6.66921	6.25439		0.127954	0.798792	0.543578
chr6	6.22826	6.71007	5.26561	5.10638	7.54717	6.10048	chr6	6.46916	5.186	6.82382		0.340685	0.112591	1.02297
chr7	4.93203	5.48322	5.82479	6.38298	5.87002	5.20335	chr7	5.20763	6.10388	5.53669		0.389756	0.394699	0.471408
chr8	5.23237	4.85729	4.47344	3.5461	4.61216	4.72488	chr8	5.04483	4.00977	4.66852		0.265228	0.655728	0.0797058
chr9	3.69902	3.90586	4.14725	3.97163	3.14465	4.30622	chr9	3.80244	4.05944	3.72544		0.146257	0.124182	0.821351
chr10	4.42618	5.03255	4.61323	4.53901	4.19287	3.70813	chr10	4.72936	4.57612	3.9505		0.428769	0.0524863	0.342762
chr11	4.69491	4.78217	4.98602	4.39716	4.40252	4.72488	chr11	4.73854	4.69159	4.5637		0.0617045	0.416385	0.227946
chr12	4.77395	4.40661	4.93942	4.8227	4.19287	5.26316	chr12	4.59028	4.88106	4.72802		0.259748	0.0825386	0.756806
chr13	3.47771	3.17977	3.54147	3.12057	2.93501	2.63158	chr13	3.32874	3.33102	2.78329		0.210676	0.297625	0.214558
chr14	3.54094	3.55533	3.54147	3.12057	3.98323	2.93062	chr14	3.54814	3.33102	3.45693		0.0101759	0.297625	0.744305
chr15	2.59248	2.97947	2.6561	3.97163	4.8218	3.05024	chr15	2.78597	3.31387	3.93602		0.273646	0.930218	1.25268
chr16	2.59248	3.38007	3.02889	2.41135	4.19287	3.4689	chr16	2.98627	2.72012	3.83089		0.556913	0.436669	0.511926
chr17	2.81378	3.22984	2.7959	2.41135	0.838574	2.87081	chr17	3.02181	2.60362	1.85469		0.294199	0.271919	1.43701
chr18	2.56086	2.17827	3.21528	2.55319	2.51572	2.99043	chr18	2.36956	2.88424	2.75308		0.270534	0.46817	0.335669
chr19	2.21309	1.97797	1.58434	3.5461	0.628931	2.39234	chr19	2.09553	2.56522	1.51064		0.166256	1.38717	1.24692
chr20	2.52924	2.35353	2.14352	2.12766	2.51572	2.39234	chr20	2.44139	2.13559	2.45403		0.124249	0.011217	0.087242
chr21	1.24881	0.976465	1.11836	0.851064	1.46751	1.61483	chr21	1.11264	0.984712	1.54117		0.19258	0.189007	0.104176
chr22	0.964274	1.12669	1.39795	1.70213	1.46751	1.61483	chr22	1.04548	1.55004	1.54117		0.114845	0.215086	0.104176
chrX	3.99937	2.97947	2.7959	1.98582	2.51572	1.97368	chrX	3.48942	2.39086	2.2447		0.721177	0.572816	0.383279
chrY	0.395194	0.300451	0.27959	0	0.628931	0.119617	chrY	0.347823	0.139795	0.374274		0.066994	0.1977	0.360139
